# Supplementary material for: Mitigation of 3.5 GHz Electromagnetic Field-Induced BV2 Microglial Cytotoxicity by Polydeoxyribonucleotide
Source: Curr Issues Mol Biol. 2025 May 22;47(6):386. doi: 10.3390/cimb47060386 (PMC12192555; doi:10.3390/cimb47060386)
Supplement: Supplementary file 1 [file cimb-47-00386-s001.zip]

Archive with 1 entries (1 files):
- cimb-3584265-supplementary.pdf
